# Supplementary material for: Role of Hypoxia-Inducible Factors in Respiratory Syncytial Virus Infection-Associated Lung Disease
Source: Int J Mol Sci. 2025 Mar 29;26(7):3182. doi: 10.3390/ijms26073182 (PMC11989216; doi:10.3390/ijms26073182)
Supplement: Supplementary file 1 [file ijms-26-03182-s001.zip]

Archive with 1 entries (1 files):
- ijms-3478619-supplementary.pdf
